# Supplementary material for: Instantaneous formation of interstellar minerals and mineral quantum dots
Source: RSC Adv. 2025 Apr 17;15(16):12309–20. doi: 10.1039/d5ra01088h (PMC12004361; doi:10.1039/d5ra01088h)
Supplement: RA-015-D5RA01088H-s001 [file RA-015-D5RA01088H-s001.zip]

Archive with 2 entries (2 files):
- additional images of shocked samples.pptm
- supplimentary_revised1.docx
